# Supplementary material for: Gut Microbiome Alteration in HIV/AIDS and the Role of Antiretroviral Therapy—A Scoping Review
Source: Microorganisms. 2024 Nov 1;12(11):2221. doi: 10.3390/microorganisms12112221 (PMC11596264; doi:10.3390/microorganisms12112221)
Supplement: Supplementary file 1 [file microorganisms-12-02221-s001.zip]

Archive with 2 entries (2 files):
- microorganisms-3262047-Supplementary material 1.docx
- microorganisms-3262047-Supplementary material 2.docx
